# Supplementary material for: Voltage-Gated Proton Channels in the Tree of Life
Source: Biomolecules. 2023 Jun 24;13(7):1035. doi: 10.3390/biom13071035 (PMC10377628; doi:10.3390/biom13071035)
Supplement: Supplementary file 1 [file biomolecules-13-01035-s001.zip]

Archive with 1 entries (1 files):
- biomolecules-2423764-supplementary.pdf
